# Supplementary material for: Repression by the Arabidopsis TOPLESS corepressor requires association with the core mediator complex
Source: eLife. 2021 Jun 2;10:e66739. doi: 10.7554/eLife.66739 (PMC8203292; doi:10.7554/eLife.66739)
Supplement: Source code 1. — Custom scripts used in this study in an R file format to analyze flow cytometry and to quantify root phenotypes. Comments are included to delineate sections in the code. Also available on Github: https://github.com/achillobator/TPL_Structure_Function/. [file elife-66739-code1.zip]

Archive with 1 entries (1 files):
- Supplemental File 1_Custom Scripts.R
